# Supplementary material for: Analysis of m6A regulators related immune characteristics in ankylosing spondylitis by integrated bioinformatics and computational strategies
Source: Sci Rep. 2024 Feb 1;14:2724. doi: 10.1038/s41598-024-53184-z (PMC10834589; doi:10.1038/s41598-024-53184-z)
Supplement: Supplementary file 8 — Supplementary Table S1. [file 41598_2024_53184_MOESM8_ESM.xlsx]

## Sheet: Sheet1
Information of GEO datasets
ID	tissue	Platform	AS sample	Control sample
GSE73754	Blood	GPL10558	52	20
GSE25101	Blood	GPL6947	16	16
GSE181364	Blood	GPL24676	5	3
